# Supplementary material for: Determination of Pentacyclic Triterpenoids in Plant Biomass by Porous Graphitic Carbon Liquid Chromatography—Tandem Mass Spectrometry
Source: Molecules. 2023 May 7;28(9):3945. doi: 10.3390/molecules28093945 (PMC10180310; doi:10.3390/molecules28093945)
Supplement: Supplementary file 1 [file molecules-28-03945-s001.zip]

Archive with 1 entries (1 files):
- molecules-2380783-supplementary.pdf
